# Supplementary material for: On-Chip Inverted Emulsion Method for Fast Giant Vesicle Production, Handling, and Analysis
Source: Micromachines (Basel). 2020 Mar 10;11(3):285. doi: 10.3390/mi11030285 (PMC7142477; doi:10.3390/mi11030285)
Supplement: Supplementary file 1 [file micromachines-11-00285-s001.zip]

Archive with 7 entries (6 files):
- micromachines-725847-supplementary materials-for proof/
- micromachines-725847-supplementary materials-for proof/micromachines-725847-supplementary-for proof.docx
- micromachines-725847-supplementary materials-for proof/Video S1.avi
- micromachines-725847-supplementary materials-for proof/Video S2.avi
- micromachines-725847-supplementary materials-for proof/Video S3.avi
- micromachines-725847-supplementary materials-for proof/Video S4.avi
- micromachines-725847-supplementary materials-for proof/Video S5.avi
